# Supplementary material for: The temporal expression patterns of brain transcriptome during chicken development and ageing
Source: BMC Genomics. 2018 Dec 13;19:917. doi: 10.1186/s12864-018-5301-x (PMC6293534; doi:10.1186/s12864-018-5301-x)
Supplement: Supplementary file 2 — Functional categories of genes overlapping with intronic and exonic lncRNAs. (XLSX 27 kb) [file 12864_2018_5301_MOESM2_ESM.xlsx]

## Sheet: Sheet1
Additional file 2. Functional categories of genes overlapping with intronic and exonic lncRNAs
Category	Term	Term description	Count	Fold Enrichment	P-value	Genes
GO-CC	GO:0005887	integral component of plasma membrane	145	1.28926	0.000516646	ADRA1B,APCDD1,KL,RET,SLC6A6,CHRM3,SLC4A3,SLC8A3,SLITRK6,SLC6A13,DCBLD2,AQP4,SLC2A3,LOC420516,SLC5A1,LCT,EPHA7,SLC16A2,IGDCC3,GLRA2,SLC6A19,LOC422316,SLC2A12,SLC26A5,NOTCH2,HHIP,OPRM1,SLC7A11,ATP13A4,TACR2,ADCY9,SLC4A7,SLC39A10,TRPC5,TRABD2B,STOM,TNFRSF13B,HTR6,SLC6A11,LY75,HTR1D,LGR5,SLC5A12,NLGN4X,KCNK12,PRLHR,SLC13A4,FLT1,SYT13,CDH4,EPCAM,SLC22A13,SLC2A1,GRM3,CYSLTR1,LOC396098,TSPAN4,GCGR,BG2,E…
GO-BP	GO:0007411	axon guidance	27	1.92515	0.000619828	SEMA6A,WNT3,PAX6,EFNA5,LMX1A,NR4A3,CNTN2,NEO1,CNTN4,FLRT2,CNTN1,KIF5C,RAC1,PTPRO,GLI2,FLRT3,KIF26B,TTC8,TGFB2,CDH4,EPHB2,DVL1,NRP1,ALCAM,RELN,TENM2,UNC5D
GO-BP	GO:0007165	signal transduction	65	1.44566	0.00122413	ARHGAP15,SAG,LINGO1,PARK2,RHPN2,PPP1R12A,PDE8B,CASKIN1,RTKN2,PDE6C,GUCY1B4,ARHGAP20,IPO7,CHRNA9,RANGAP1,ARHGAP10,JAK2,UNC5C,CHRNA6,PDE8A,GUCY2C,ARHGAP6,SPARC,SPARCL1,INPP4B,TOLLIP,DLC1,UNC5D,GRK6,TLR15,ARR3,TLR5,HIVEP1,ARRDC4,ANKDD1B,IL1RAPL2,CHRNA8,ZNF516,IL15,PRKAB2,RASSF8,GUCY1A2,FGG,CRY2,ARHGAP12,ANKDD1A,TRAF6,TENM1,CAP2,CHRNA1,TLR2B,ARHGAP21,MAGI3,NCOA5,RASAL2,CCND3,PDE4B,IPO8,LPPR4,TENM2,SI…
GO-BP	GO:0043524	negative regulation of neuron apoptotic process	25	1.89395	0.0013592	TFAP2B,NTRK2,ALKBH1,TFAP2D,NGF,KIF14,PPT1,HIPK2,NR4A3,WFS1,BDNF,NTF3,GDNF,BCL2L1,GABRB2,XRCC2,CEBPB,LGMN,NEFL,BCL2,ADNP,NRP1,GRIK2,ISL1,SOD1
GO-CC	GO:0005886	plasma membrane	252	1.17316	0.0022772	CDH7,UCHL1,PKN2,DAPK1,TRAF7,NBEA,ACTN2,SPG11,SLC17A5,GRK5,NFE2L2,PDE6C,GUCY1B4,GABRG1,SLC2A3,ANXA2,NPR,WDR19,FLNB,PRMT8,SLC11A1,GUCY2C,GRPR,CAPZA1,ESR1,CXADR,TACR3,GPR65,TLR15,LYVE1,NTM,RXFP1,TNFRSF13B,EFNA5,GAPDH,CDH9,RNF34,MSH6,TERT,FGF13,KITLG,CNTN1,ROS1,VDAC1,ATP6V0A1,NEGR1,IFNGR1,PTPN2,ANO5,SYT13,LOC427491,VIM,SLC2A1,PKP2,ANO6,BAG3,CDH6,BICD2,SPRED2,ATP8A1,TNFAIP8L3,EIF5,RAB3GAP2,RAB8A,KNTC1…
KEGG_PATHWAY	gga04270	Vascular smooth muscle contraction	33	1.64045	0.00307243	ADRA1B,ACTA2,ADCY9,LOC418356,PLA2G10,PPP1R12A,MAP2K2,ADCY7,PLCB4,PLA2G1B,MYLK4,GUCY1B4,ROCK2,CACNA1D,CALCRL,KCNMA1,NPR2,GUCY1A2,PRKG1,PRKCE,RAMP1,PRKCH,PRKCA,ITPR2,MAPK1,RAF1,PLCB1,PPP1CC,CALML3,PRKACB,ITPR1,GNAQ,MYLK
GO-MF	GO:0003682	chromatin binding	61	1.40387	0.0036692	GATA2,TSHZ2,TP63,PAX6,JARID2,POLA1,SKI,RNF20,TOP2A,HMGN3,ADNP,FLI1,ESR1,REL,LDB1,WHSC1,ISL1,WDR82,HDAC4,SIN3A,NELFA,PRKAA2,ATXN7,EBF2,LOXL2,BCAS3,MCMBP,OVOL2,NCOA1,SSBP1,SKIL,NFKB1,NFIA,MBD5,MSH6,GLI2,CCNT2,SVEP1,CEBPB,ASH1L,PRDM11,FOXP1,PATZ1,SATB1,AUTS2,NCOA5,NR5A2,ORC1,LOC100858693,TEX10,PHF21A,NR5A1,MEIOB,RFX4,NFATC2,LOC427439,CREBBP,MCM5,TOP1,ZEB1,SMAD6
GO-MF	GO:0005096	GTPase activator activity	42	1.51076	0.0043709	ARHGAP15,RGS20,DAB2IP,TBC1D7,ADAP1,ASAP2,AGFG1,TBCK,RASA3,RAPGEF2,RABEP1,ARFGAP1,ARHGAP20,SGSM2,MYO9B,RANGAP1,TBC1D14,ARHGAP10,RGS17,LOC395647,RGS6,TBC1D16,RASGRP3,TBC1D8,ARHGAP6,ARHGAP21,CHN1,RGS8,RASAL2,RGS4,RALGAPA1,GRTP1,GNAQ,RABGAP1L,TBC1D5,RALBP1,CHN2,DLC1,SRGAP1,RP2,DOCK2,ARHGAP42
GO-BP	GO:0031290	retinal ganglion cell axon guidance	8	3.23235	0.00464276	EFNA5,EPHB2,NRP1,ALCAM,ISL1,NRCAM,BMPR1B,EPHA7
GO-CC	GO:0005794	Golgi apparatus	91	1.29412	0.00541405	RASGRP1,SYNE1,PPHLN1,GORASP1,TPST1,PTHLH,SLC9A8,PPT1,PARK2,RAB7A,CWC22,GOLM1,SYAP1,FAM3C,LARGE,MMD,USP8,AP1G1,AP3M1,CTLA4,GLCE,ST6GAL2,SEC14L1,LOC100858799,DNM1L,SULF2,GAL3ST2,GNPNAT1,NEDD4,RAF1,ZDHHC22,TAF7,B4GALT3,CAPN2,NMT2,ZDHHC2,OSBPL9,ABCG1,FNDC3A,SLC30A7,MDGA1,CD79B,LOC431656,YIPF4,TRAPPC2,PHEX,ST6GALNAC5,VTI1B,VAPB,SCRG1,DUSP10,GALNT18,LAPTM4A,VTI1A,LPCAT1,SELK,ST6GALNAC3,GLA,MSH6,NEO1,AP…
GO-MF	GO:0000980	RNA polymerase II distal enhancer sequence-specific DNA binding	16	2.04463	0.0059177	MEOX2,GATA2,CDX1,HDAC1,NR5A2,SPI1,HIVEP1,NFKB1,FLI1,NFE2L2,REL,NR5A1,NFE2L1,SMARCE1,PBX3,H3F3C
GO-BP	GO:0007155	cell adhesion	40	1.50342	0.00600292	ITGA8,MYBPH,NRXN1,LYVE1,NTM,FERMT1,LAMA4,SRC,CERCAM,NCAM2,HES5,COL8A1,CTNNA3,CLDN11,CNTN6,NRXN3,THBS1,SORBS2,THBS2,CNTN2,NEO1,SPECC1L,CNTN4,CNTN1,KITLG,NRXN3,NEGR1,HAPLN1,CTNNAL1,NLGN4X,TNR,COL12A1,CNTNAP5,NINJ1,HAPLN4,OPCML,NRP1,ALCAM,RELN,LPP,CNTN5
GO-MF	GO:0030246	carbohydrate binding	21	1.821	0.00616626	LL,GALM,GALNT7,NRCAM,GANC,GALNT10,GALNT18,WBSCR17,EMC7,GALNT14,GALNT9,CNTN2,COLEC12,SI,CNTN1,MBL,LPHN3,LGALS8,GALNT3,MASP2,MAN2B2
GO-MF	GO:0000976	transcription regulatory region sequence-specific DNA binding	10	2.55579	0.00802935	NFE2L2,NFE2L1,NR5A1,KDM3B,PSPC1,PARK2,NR5A2,SIN3A,JMJD1C,CRY2
GO-MF	GO:0001205	transcriptional activator activity, RNA polymerase II distal enhancer sequence-specific binding	8	2.98831	0.00820671	NFE2L2,REL,MEOX2,NFE2L1,CDX1,SPI1,PBX3,NFKB1
GO-MF	GO:0015293	symporter activity	9	2.7315	0.00832716	SLC1A4,SLC16A3,SLC24A1,SLC5A9,SLC5A12,SLC1A7,SLC10A7,SLC5A10,SLC5A8
GO-CC	GO:0045211	postsynaptic membrane	24	1.69191	0.00894869	GABRA6,SYNE1,CHRNA6,GRIA1,NCS1,NSG1,GLRA2,NTRK2,GABRA1,MUSK,GRIK3,CHRNA1,CHRM3,DMD,GRM3,CHRNA8,GRIK2,GRID2,CHRNA9,GPHN,CADPS2,RAPSN,TENM2,CLSTN1
GO-MF	GO:0001077	transcriptional activator activity, RNA polymerase II core promoter proximal region sequence-specific binding	37	1.49727	0.00895384	NFIB,TFAP2B,EBF2,MEOX2,SSBP3,GATA2,EBF1,TP63,NFATC3,PAX6,ELF1,SPI1,NFIA,FOXJ2,TCF12,ETV6,LOC100859766,TXK,NR4A3,ZNF639,KLF4,PBX1,SIX2,GLI2,NFYC,CEBPB,WT1,EPAS1,PATZ1,NR5A2,HIF1A,ESR1,TEF,TEAD1,RFX4,NFATC2
KEGG_PATHWAY	gga04510	Focal adhesion	51	1.39162	0.00911277	FYN,ITGAV,LAMB1,ACTN2,PPP1R12A,PAK2,VAV2,MYLK4,ROCK2,ITGA11,RAC1,COL27A1,FLNB,CRKL,MAPK1,TNR,LAMB4,RAF1,LOC422316,CAPN2,PIK3R1,COL4A2,ITGA8,MYL12A,ZYX,LAMA4,SRC,PGF,THBS1,COL4A4,THBS2,SHC3,VEGFA,RASGRF1,PDGFD,PIK3CB,PIK3R3,PRKCA,MAPK10,PAK3,PPP1CC,FLT1,BCL2,CCND3,FIGF,COL11A1,RELN,SOS2,ITGB3,PIK3CD,MYLK
GO-BP	GO:0046426	negative regulation of JAK-STAT cascade	12	2.23778	0.00987896	SOCS6,FLRT3,HGS,LRRTM1,FLRT2,DAB1,RTN4R,LRRTM3,CISH,NYX,RTN4RL1,SOCS1
GO-CC	GO:0048471	perinuclear region of cytoplasm	65	1.33095	0.0101509	PKN2,RAB11A,CDKN3,LAMB1,PARK2,SNAP25,HMGCLL1,ZFYVE1,SLC8A3,RAPGEF2,BDNF,EHD3,AKAP6,RANGAP1,ABL1,PPP1R16B,CYFIP1,FAF1,CTLA4,STX8,TLK2,ATP9A,DNM1L,NEDD4,INF2,VPS33B,DCUN1D3,SLC30A7,TRAPPC2,NF2,CHGA,PHEX,SRC,VTI1B,STOM,SLC39A13,VPS54,PYGB,APP,EIF4A2,MMD2,MYO9B,ROS1,MAP7,SEC23A,TWF1,GALNT3,CCNT2,CSNK1D,CHODL,SPAST,RARB,NANOS1,NCS1,STX6,TRAF6,TENM1,CALCOCO2,ANGEL1,FBXW8,FAT1,RRBP1,STC2,DAB1,OPTN
KEGG_PATHWAY	gga04810	Regulation of actin cytoskeleton	49	1.38993	0.0109159	ITGAV,FGD3,ARHGEF4,ACTN2,PPP1R12A,PAK2,MAP2K2,CHRM3,VAV2,MYLK4,TMSB4X,ROCK2,WASF1,ITGA11,RAC1,CYFIP1,LIMK1,ARPC1A,CRKL,MAPK1,RAF1,PIK3R1,GSN,TIAM1,LIMK2,RRAS2,F2R,ITGA8,MYL12A,SRC,F2,FGF13,PFN2,PDGFD,PIP4K2A,FGF7,PIK3CB,PIK3R3,NCKAP1,PIP5K1C,PAK3,PPP1CC,ARHGEF6,FGF23,MRAS,SOS2,ITGB3,PIK3CD,MYLK
GO-BP	GO:0010971	positive regulation of G2/M transition of mitotic cell cycle	6	3.63639	0.0118498	APP,RAD51B,RAB11A,CDC7,PBX1,SIN3A
GO-BP	GO:0098779	mitophagy in response to mitochondrial depolarization	24	1.63894	0.0132203	PRKG1,SLC1A4,PDK1,MYH11,LSM4,HAPLN1,CHST3,STOM,MYOM1,PFKP,PARK2,SLC22A3,ATG14,MBD5,ALPK1,TBC1D5,FGFBP1,SNTG1,PLOD2,C5,MYLK,SLC1A3,DZANK1,TMEM39A
GO-BP	GO:2000378	negative regulation of reactive oxygen species metabolic process	7	3.08542	0.0134901	BNIP3,ATG5,TIGAR,BCL2,PARK2,HIF1A,VDAC1
GO-BP	GO:0007269	neurotransmitter secretion	7	3.08542	0.0134901	WNT7A,SYN2,NRXN1,CACNA1B,DVL1,PPT1,NRXN3,NRXN3
KEGG_PATHWAY	gga04910	Insulin signaling pathway	34	1.4844	0.0138854	PRKAR2A,PRKAG2,PRKAA2,RHOQ,PCK1,MAP2K2,CBLB,SHC3,PYGB,PRKAB2,RPS6KB1,PRKAG3,SOCS1,PIK3CB,IRS4,PPP1R3C,PHKA1,PTPN1,PIK3R3,CRKL,MAPK10,MAPK1,RAF1,PPP1CC,CALML3,PRKACB,ACACA,PIK3R1,ACACB,PPP1R3A,PRKCZ,G6PC2,SOS2,PIK3CD
GO-BP	GO:0051965	positive regulation of synapse assembly	15	1.91389	0.0154184	FLRT3,NRXN1,NTRK2,LRRN3,LRRTM3,NRXN3,EFNA5,SLITRK6,BDNF,EPHB2,LRRTM1,FLRT2,AMIGO2,LPHN3,CLSTN1,NRXN3
GO-BP	GO:0010468	regulation of gene expression	19	1.73815	0.0162245	TC2N,TGFBR2,WT1,CDK6,APBA2,ALKBH1,PTHLH,F2,GNRH1,BTC,BCL2,VAV2,MAP3K4,EIF4A3,TGFA,SHH,EIF4A2,LOC427439,LHX1
GO-BP	GO:0035556	intracellular signal transduction	57	1.32868	0.0163381	PKN2,DAPK1,DCX,PLCB4,GUCY1B4,DGKZ,PLCD1,AKAP6,MCF2L,JAK2,NPR2,MAST2,TLK2,LOC100858799,RGS6,LCP2,RPS6KA2,PREX1,RAF1,GUCY2C,CHN1,CISH,STK39,PLEKHG7,DAPK2,NUAK1,DVL1,CDC42BPA,DEPDC7,PRKCZ,PRKD1,CHN2,ASB5,BRSK2,PRKAA2,STK17B,SRC,ITK,ASB9,PLCL2,ARHGAP29,RASA3,SHC3,MYO9B,RPS6KB1,RPS6KA3,GUCY1A2,PRKCA,GPR155,ARHGEF6,WSB2,DGKH,SOCS6,IRAK2,STK32C,LOC427201,ASB12
GO-BP	GO:0045944	positive regulation of transcription from RNA polymerase II promoter	100	1.22747	0.0164167	RFX3,SSBP3,GAL,CCNL2,IL10,DAB2IP,CSRP3,PPP1R12A,LMX1A,TRIAP1,ZNF639,ARNTL,WDR61,EPAS1,NPAS2,CDX1,DMRT2,SLC11A1,TBX19,IRF2,REL,LDB1,AHR,NFIB,SUMO2,TCF7L2,HES5,NCOA1,OSR1,HOXB4,TCF3,APP,KLF12,FHL5,RPS6KA3,PCGF5,CCNT2,ASH1L,RARB,FOXP1,ECD,AUTS2,PPP3CB,RB1,MNAT1,EPCAM,NR5A1,SHH,ZNF821,CYTL1,THRB,TFAP2B,GATA2,TP63,TFAP2D,PARK2,TCF12,ZMIZ1,ARNTL2,WT1,TOP2A,TCF20,PROX1,RAF1,TAF7,ASXL2,HIF1A,BMPR1B,HMGN3…
KEGG_PATHWAY	gga00640	Propanoate metabolism	11	2.20913	0.0164407	ECHDC1,EHHADH,ACSS3,ACACB,ACACA,ABAT,SUCLG2,LOC423347,LDHA,ALDH6A1,MLYCD
GO-CC	GO:0030054	cell junction	38	1.43145	0.0172261	GABRA6,SDK1,GRIA1,PHACTR1,GABRA1,C1H11ORF73,GRIK3,SNAP25,NFIA,CHRM3,CHRNA8,GABRG1,CHRNA9,BCL2L1,ADA,RGS17,GABRB2,XIRP1,UNC5C,TLK2,CHRNA6,NCS1,GLRA2,MUSK,RAB11B,CHRNA1,XRCC4,DMD,GABRA3,GRIK2,FARP1,GRID2,PTPRR,GPHN,RAPSN,TENM2,NMT1,DSCAML1
GO-CC	GO:0005829	cytosol	169	1.16152	0.017936	UCHL1,DENND2A,FYN,UBE2G2,FERMT1,PRDX4,ASL1,NBEA,SPG11,NFE2L2,RAPGEF2,CDO1,PLCD1,TMSB4X,MTR,IPO7,USP8,PPP2R2B,ANXA2,PLEKHA5,TOM1,KPNA3,STX8,PRMT8,LOC100858799,RGS6,TBC1D16,NEDD4,PREX1,CAPN2,CAPZA1,MTMR2,REL,VPS29L,DVL1,CPLX3,HSPA8,FNDC3A,TIAM1,DLC1,SOD1,NBR1,GEMIN2,NUBP1,ELAVL1,CDKN1A,TGM2,VTI1B,SRC,PHACTR1,MAP1B,VTI1A,PCK1,GAPDH,ADK,LOC395100,NT5C1B,PDCD11,FGF13,RASGRF1,BCL2L1,LDHA,BAIAP2L1,PPAT,…
GO-MF	GO:0004725	protein tyrosine phosphatase activity	24	1.59649	0.0182622	DUPD1,MTMR3,PTPRD,PTPN1,EYA3,DUSP13,EYA2,DUSP15,CDKN3,PTPN2,DUSP10,MTMR1,CDC14B,MTMR2,UBASH3B,CDC14A,PTPRS,PTPRA,LOC768665,PTPRR,MTMR4,PTP4A1,PTPRO,PTPRG
KEGG_PATHWAY	gga04010	MAPK signaling pathway	56	1.32001	0.0185411	RASGRP1,CACNA1E,RASGRF2,MAP3K5,CACNA1B,NTRK2,NRK,NGF,TAOK3,PAK2,MAP2K2,RAPGEF2,LOC100859535,BDNF,CACNA1D,RAC1,FAS,FLNB,CRKL,RPS6KA2,MAPK1,RAF1,TGFB2,MAP3K4,HSPA8,PTPRR,RASA1,MAP3K13,RRAS2,ARR3,TGFBR2,LOC100859571,NFATC3,MAP3K1,DUSP10,MEF2C,CACNA1H,NFKB1,STMN1,NTF3,CACNA2D3,FGF13,RASGRF1,RPS6KA3,FGF7,RASGRP3,TRAF6,PRKCA,MAPK10,PPP3CB,FGF23,PRKACB,CACNA2D4,MRAS,MAPKAPK5,SOS2
GO-BP	GO:0008089	anterograde axonal transport	5	4.04043	0.0188824	SPAST,NEFL,KIF1B,AP3M1,SOD1
GO-BP	GO:0048668	collateral sprouting	5	4.04043	0.0188824	EFNA5,BDNF,DVL1,NTRK2,ABL1
GO-BP	GO:0021517	ventral spinal cord development	5	4.04043	0.0188824	FOXP1,RELN,DAB1,LRP8,LHX1
GO-BP	GO:0046427	positive regulation of JAK-STAT cascade	5	4.04043	0.0188824	IL10,PRL,CRLF3,NOTCH1,F2R
GO-CC	GO:0005783	endoplasmic reticulum	89	1.23716	0.019733	ACER1,UBE2G2,NRXN1,GRIA1,AGMO,PRDX4,RAP1GDS1,PARK2,LRPAP1,CPED1,HMGCLL1,ZFYVE1,FAM172A,EXTL3,BRINP1,KCNRG,EPS15L1,SIL1,CYP51A1,UBXN4,CERS1,SULF2,DNAJC1,UBAC2,IKBIP,ZDHHC22,UFSP2,ERP27,EDEM1,ADPGK,ZDHHC2,VMP1,POFUT1,TMX3,SORL1,C11H19ORF12,LTC4S,CLDN8,MAL,SHISA5,YIPF4,TRAPPC2,PGS1,ITGA8,BRSK2,PHEX,TGM2,PXDN,ALOX5AP,TXNDC11,STOM,VAPB,RTN4R,MRAP2,LPCAT1,SELK,MGST3,KSR1,CDKAL1,CALCRL,TMEM33,TMEM117,SP…
GO-CC	GO:0005901	caveola	12	2.04196	0.0213931	TGFBR2,TRPC4,SRC,MYOF,PTRF,DLC1,LRP8,KCNMA1,CDH13,BMPR1A,SDPR,F2R
GO-MF	GO:0005524	ATP binding	218	1.1322	0.0215149	PKN2,UBE2G2,MYH11,KIF2A,DAPK1,ABCC2,TRIB2,NRK,CARS,UBE2I,TAOK3,PAK2,RTCA,GRK5,STRADA,TXK,DGKZ,ABCG8,ROCK2,STK31,CAMKK1,WARS,NPR2,LOC428510,CDK18,MAST2,NAV3,GUCY2C,EIF2AK4,CDC42BPA,NMNAT3,HSPA8,DYNC1H1,GRK6,PGS1,PRKAG2,PSMC6,MAP3K1,MSH6,EIF4A2,HELQ,ROS1,RPS6KB1,CDK12,BMPR1A,MYO1D,SMARCA2,FKBP4,PAK3,HSPA13,FLT1,PAN3,RTEL1,PDXK,TNNI3K,MYLK,ATP8A1,CDKL1,CSNK1A1,EIF2AK3,NTRK2,LOC100859653,MAP2K2,RUNX1…
GO-MF	GO:0005509	calcium ion binding	102	1.21103	0.0220102	CIB3,CDH7,RASGRP1,PCDHGC3,EGFL6,CACNA1E,NELL1,FBN1,CDH1,NELL2,PPEF2,LOC418356,ACTN2,RET,PLA2G10,PLCB4,PLA2G1B,CALN1,PLCD1,CAPN9,PCDH9,ANXA10,SLC25A12,ANXA2,EPS15L1,PROZ,ADGRL4,CAPN2,CALML3,DNAH7,NOTCH2,PPP2R3B,PRRG1,MYL12A,LRP1B,MCFD2,CDH8,LPCAT1,THBS1,THBS2,CDH9,MCC,CAPN14,GALNT3,CDHR3,NCS1,RASGRP3,PPP3CB,LOC427491,CDH4,PKD2L2,MICU2,CDH6,SHH,GAS6,CLSTN1,TC2N,EFHB,CBLB,JAG2,EHD3,CDH12,REPS2,PROS1…
GO-BP	GO:0097192	extrinsic apoptotic signaling pathway in absence of ligand	7	2.8283	0.0223375	BOK,BAG3,CASP2,ITGAV,KITLG,BCL2L1,BCL2
GO-BP	GO:0007050	cell cycle arrest	14	1.88553	0.0228876	CDKN1A,CDC123,IL12B,TCF7L2,CDKN3,TGFB2,SKIL,RB1,THBS1,ING4,NOTCH2,AK1,BRINP1,CDKN2C
KEGG_PATHWAY	gga04012	ErbB signaling pathway	24	1.56491	0.022999	PIK3CB,CDKN1A,PIK3R3,SRC,CRKL,MAPK10,PRKCA,PLCG1,PAK3,MAPK1,RAF1,BTC,MAP2K2,PAK2,CBLB,SHC3,TGFA,ERBB4,PIK3R1,SOS2,ABL1,RPS6KB1,PIK3CD,EREG
GO-MF	GO:0042803	protein homodimerization activity	34	1.43569	0.0231976	TFAP2B,NTRK2,VAPB,SLC39A13,ACTN2,CARS,SKIL,NFKB1,SKI,TCF12,TCF3,BCL2L1,CDH13,CEBPB,FLRT3,LRRC41,TENM1,DMRT2,SLC11A1,TGFB2,BCL2,BOK,REL,MTMR2,HPGDS,NR2F2,DMRTB1,LDB1,LOC416354,TENM2,GOT2,DMRT1,DSCAML1,ATG7
GO-BP	GO:0048666	neuron development	10	2.20387	0.0241506	FIG4,MTMR2,TENM1,HS6ST1,TGFB2,TENM2,SKIL,ATP8A2,PBX3,SKI
GO-BP	GO:0007612	learning	10	2.20387	0.0241506	GRM5,SLC8A3,CNTN2,EPHB2,NTRK2,FGF13,PARK2,GMFB,VDAC1,ATP8A1
GO-BP	GO:0045747	positive regulation of Notch signaling pathway	10	2.20387	0.0241506	RFNG,JAG2,DLL1,JAG1,TP63,HES5,ERH,POGLUT1,NOTCH1,DLL4
GO-BP	GO:0007416	synapse assembly	10	2.20387	0.0241506	FLRT3,SLITRK6,SDK1,BDNF,GNPAT,FARP1,NLGN4X,LPHN3,DSCAML1,NRXN3,NRXN3
GO-BP	GO:0007265	Ras protein signal transduction	10	2.20387	0.0241506	RASGRP1,MAPKAPK5,KSR1,CDKN1A,RASGRP3,NTN1,PRKD1,RB1,BRAP,RRAS2
GO-BP	GO:0008584	male gonad development	15	1.81819	0.0245894	WT1,PRDX4,PATZ1,TGFB2,BCL2,SRD5A2,MAMLD1,FANCA,ESR1,NR5A1,COL9A3,BCL2L1,KITLG,H3F3C,ABCB1
GO-CC	GO:0016023	cytoplasmic, membrane-bounded vesicle	16	1.75457	0.0274893	RGS20,SERHL2,MYO1C,FNBP1L,NGF,SLC17A5,AGFG1,CXCR4,BDNF,NTF3,USP14,SIGMAR1,SLC30A7,CADPS2,RAC1,OPTN
GO-MF	GO:0004713	protein tyrosine kinase activity	11	2.05446	0.0278041	FYN,EPHB2,SRC,MUSK,ROS1,RET,DYRK2,JAK2,MAP2K2,EPHA7,TWF1
GO-MF	GO:0004672	protein kinase activity	26	1.50305	0.0289765	BRSK2,EIF2AK1,FYN,PRKAA2,DAPK1,TRIB2,KALRN,RYK,TBCK,STRADA,KSR1,CDKL2,MMD,MMD2,CDC2L1,NEK2,STK31,NPR2,GUCY2C,PAN3,PEAK1,IRAK2,ERBB4,ROR2,TNNI3K,MYLK
GO-BP	GO:0001525	angiogenesis	28	1.47564	0.0290597	MEOX2,NRXN1,EIF2AK3,ITGAV,OVOL2,COL8A1,TSPAN12,NRXN3,PKNOX1,PLCD1,VEGFA,NOX1,CALCRL,ANXA2,NRXN3,EPAS1,CXCR7,NRCAM,PLXDC1,FLT1,HIF1A,POFUT1,WNT7A,EPHB2,TGFA,NRP1,FIGF,CCDC80,EPGN
GO-MF	GO:0008514	organic anion transmembrane transporter activity	4	4.856	0.0294567	MFSD10,SLC22A23,SLCO1C1,SLC22A7
GO-BP	GO:0060662	salivary gland cavitation	4	4.84852	0.0295893	NFIB,TGM2,SHH,EDAR
GO-BP	GO:1904659	glucose transmembrane transport	4	4.84852	0.0295893	SLC2A1,SLC2A2,SLC2A3,SLC5A1
GO-BP	GO:0019896	axonal transport of mitochondrion	4	4.84852	0.0295893	UCHL1,SPAST,NEFL,HIF1A
GO-BP	GO:0014807	regulation of somitogenesis	4	4.84852	0.0295893	DLL1,CDX1,DMRT2,NOTCH1
GO-CC	GO:0005813	centrosome	61	1.2755	0.0299844	PKN2,FBXW11,CCDC141,CSNK1A1,WDR81,CDK6,KIF2A,RAB11A,RAB8A,CNTRL,PPP1R12A,SKI,KLHL22,VPS37A,NFE2L2,ATP6V1D,ROCK2,NEK2,XRCC2,TUBGCP5,IFT80,SLC1A4,CCT4,LRRC45,BBS7,HAUS8,DYNC1H1,PRKAR2A,BRSK2,TTLL5,CEP85L,CEP95,IFT81,NME7,EYA3,CEP350,CDKL2,NPHP4,BCL2L1,PCGF5,CSNK1D,SPAST,RFWD2,CCT8,CLIP1,PDE4D,DYNC1LI1,ELL2,KIF3B,SKP1,TAPT1,PRKACB,XRCC4,SNX10,PDE4B,TRIM59,CDC14A,NUDT21,CCDC64,TRAF5,CAMSAP2
GO-MF	GO:0005515	protein binding	30	1.44238	0.0316108	TGFBR2,GATA2,ZYX,MYH11,ATP1B1,SRC,CDH1,ACTN2,GH,SNAP25,SKI,TPM1,STMN1,CENPW,CNTN1,KCNMA1,CEBPB,PTPN1,TENM1,CTCF,TF,GNRH1,NDC80,INCENP,NRP1,NTN1,LRP8,HDAC4,THRB,SOD1
GO-BP	GO:0006469	negative regulation of protein kinase activity	16	1.72392	0.0317538	FLRT3,TAF7,RTN4R,CISH,RB1,LRRTM3,RTN4RL1,SOCS6,UBASH3B,DVL1,GNAQ,LRRTM1,FLRT2,NYX,NF2,SOCS1
GO-MF	GO:0000981	RNA polymerase II transcription factor activity, sequence-specific DNA binding	28	1.46202	0.0325215	TFAP2B,NFIB,ELF1,OVOL2,SIM2,TFAP2D,SPI1,NFKB1,NFIA,RUNX1,ETV6,FOXJ2,LOC100859766,FOXP2,TFDP2,BMPR1A,FOXP1,EPAS1,ERG,ELF2,HIF1A,FLI1,REL,NPAS3,TAL1,THAP12,ZMYM3,FEV
GO-BP	GO:0018279	protein N-linked glycosylation via asparagine	10	2.10805	0.032602	STT3B,ST6GAL2,UGGT2,UBE2G2,ST6GALNAC5,ST6GAL1,UBE2J1,ST3GAL6,ST6GALNAC2L,ST6GALNAC3
GO-CC	GO:1904115	axon cytoplasm	9	2.22063	0.0343109	SPAST,UCHL1,WDR81,BLOC1S2,NEFL,KIF1B,HIF1A,AP3M1,SOD1
GO-MF	GO:0005154	epidermal growth factor receptor binding	5	3.46857	0.0367243	TGFA,LINGO1,BTC,EPGN,EREG
GO-BP	GO:0071679	commissural neuron axon guidance	5	3.46323	0.0369258	NFIB,EPHB2,NRP1,SHH,RYK
KEGG_PATHWAY	gga04080	Neuroactive ligand-receptor interaction	65	1.24561	0.0369418	ADRA1B,GABRA6,TSPO,GRIA1,GABRA1,GRIK3,CALCR,CHRM3,NPFFR2,TSHB,EDNRB2,GABRG1,CHRNA9,P2RY8,HTR1F,GRM1,GABRB2,NTSR1,CHRNA6,NMUR2,PTGER3,GLRA2,NPY7R,GRPR,LOC428277,OPRM1,ADCYAP1R1,GRID2,TACR3,TACR2,F2RL1,PARD3,F2R,ADRB1,GNRHR,SCTR,RXFP1,F2,GH,HTR6,GRM5,CHRNA8,PRL,PRLR,CALCRL,HTR4,PLG,HTR1D,CRHR2,PRLHR,CHRNA1,LPAR4,GABBR2,TRPV1,VIPR2,TSHR,GRM3,OPRK1,NPBWR2,CYSLTR1,GABRA3,MTNR1A,GRIK2,GCGR,THRB
GO-BP	GO:0007507	heart development	29	1.43477	0.0370926	TGFBR2,SMYD1,GATA2,FBN1,MAP2K2,OSR1,CALCRL,CASP7,TBC1D32,GLI2,ACVR2B,XIRP1,FLRT3,WT1,SH3PXD2B,RPS6KA2,CRKL,PROX1,ZFPM1,TGFB2,PPP3CB,IRX4,BBS7,POFUT1,ERBB4,GNAQ,DAW1,DNAI1,HDAC9
GO-MF	GO:0004879	RNA polymerase II transcription factor activity, ligand-activated sequence-specific DNA binding	9	2.1852	0.0374216	NR2C1,NR4A3,NR2F2,PPARD,NR5A1,HNF4A,NR0B1,RORB,NR5A2
GO-BP	GO:0045860	positive regulation of protein kinase activity	9	2.18183	0.0377527	MMD,LCP2,CENPE,MMD2,RELN,CCL19,CACUL1,DAB1,EREG
GO-BP	GO:0090630	activation of GTPase activity	16	1.68644	0.0384206	RASGRP1,TBC1D16,TBC1D7,BCAS3,TBC1D8,TBCK,RALGAPA1,GRTP1,NTF3,RABGAP1L,TBC1D5,SGSM2,RASGRF1,TIAM1,TBC1D14,GPR65
GO-BP	GO:0098792	xenophagy	17	1.6485	0.0392376	LSM4,CXCR7,STOM,CHST3,MYOM1,CALCOCO2,MBD5,FGFBP1,ALPK1,SNTG1,LGALS8,RBM18,FGF7,SLC1A3,MYLK,TMEM39A,OPTN
GO-BP	GO:0002230	positive regulation of defense response to virus by host	18	1.61617	0.0397914	LSM4,CXCR7,IL12B,CHST3,STOM,MYOM1,SELK,MBD5,FGFBP1,ALPK1,SNTG1,FGF7,SIN3A,RBM18,MYLK,SLC1A3,TMEM39A,TRAF3IP2
KEGG_PATHWAY	gga04330	Notch signaling pathway	15	1.71162	0.0411367	RFNG,JAG2,DLL1,NOTCH2,DVL1,DTX1,MAML3,JAG1,LOC416354,HES5,HDAC1,NCOR2,CREBBP,NOTCH1,DLL4
KEGG_PATHWAY	gga04340	Hedgehog signaling pathway	9	2.15175	0.0414641	CSNK1D,FBXW11,CSNK1A1,HHIP,SHH,CSNK1G2,GLI2,PTCH2,PRKACB
GO-BP	GO:0002062	chondrocyte differentiation	10	2.02022	0.0428956	NFIB,IFT80,WNT7A,OSR1,SNX19,CYTL1,GLI2,SIX2,RUNX1,BMPR1A
GO-BP	GO:0048813	dendrite morphogenesis	10	2.02022	0.0428956	FYN,KIDINS220,DVL1,FARP1,SEMA3A,DCX,RAC1,MAP2,BTBD3,FMN1
GO-BP	GO:0048536	spleen development	10	2.02022	0.0428956	HOXB4,RC3H1,TGFB2,ABL1,BCL2,FLVCR1,PBX1,JARID2,PCID2,CDKN2B
GO-BP	GO:0030218	erythrocyte differentiation	10	2.02022	0.0428956	PKNOX1,NFE2L1,EPAS1,ADD1,ZFPM1,PTPN2,HSPA9,FLVCR1,SPI1,JAK2
GO-MF	GO:0008373	sialyltransferase activity	8	2.28518	0.043219	ST6GAL2,ST6GALNAC5,ST6GAL1,ST3GAL6,ST8SIA1,ST6GALNAC2L,ST3GAL3,ST8SIA2
GO-CC	GO:0005622	intracellular	99	1.1829	0.0435623	PKN2,NYAP2,RASGRF2,GAL,SEC63,ITGAV,RHOV,RAB19,TAOK3,PLCB4,ADCY7,NPR3,DGKZ,RAB28,MTR,MCF2L,TBC1D8,TRIM14,TGFB2,CISH,CAPN2,GTPBP2,TIFA,CDC42BPA,RABL3,NUTF2,LTK,ASB5,ADCY9,RHOQ,UBL3,NDST1,RASA3,HPSE,GMFB,ZNF385D,RPS6KB1,TRIM25,RALGPS1,RASGRP3,ANO5,ARHGEF6,WSB2,IRAK2,ANO6,GRTP1,RABGAP1L,SHH,RALBP1,RND2,LOC427201,EPGN,SRGAP1,DOCK2,AVEN,SNX2,COTL1,C1H11ORF73,DCX,RAB8A,LOC422321,VAV2,RHOBTB1,TBCK,EEF1A2…
GO-BP	GO:0042149	cellular response to glucose starvation	8	2.28166	0.0435624	SLC2A1,MTMR3,NFE2L2,PRKAA2,EIF2AK3,BCL2,PCK1,ATG14
KEGG_PATHWAY	gga04020	Calcium signaling pathway	42	1.30976	0.0471479	ADRA1B,CAMK4,ADCY9,CACNA1E,CACNA1B,PLCG1,HTR6,CACNA1H,ADCY7,PLCB4,CHRM3,MYLK4,GRM5,SLC8A3,EDNRB2,PLCD1,CHRNA8,CACNA1D,HTR4,VDAC1,GRM1,NTSR1,PHKA1,RYR2,PTGER3,ITPR2,PRKCA,PLCB1,PPP3CB,GRPR,PPIF,CALML3,PRKACB,ITPR1,CYSLTR1,GNAQ,ERBB4,TACR3,TACR2,MYLK,F2R,ADRB1
GO-MF	GO:0046872	metal ion binding	138	1.14356	0.0491186	FYN,HGS,WDFY2,ZBTB34,ITGAV,EBF3,CARS,ZFP92,PDE8B,TRERF1,PDE6C,ZNF639,SUCLG2,ROCK2,KLF4,ZC3H7B,MGAT4C,CRP,LOC100858799,NPAS2,FDX1,HECTD1,CDC42BPA,LIAS,ATP13A4,ZBTB7A,NUBP1,ADCY9,EGR4,THAP5,TGM2,NUDT13,EYA3,OVOL2,HMOX2,HIVEP1,SIAH3,NRXN3,ZC3H6,OSR1,LOC100859766,COLEC12,PRLR,KLF12,ZNF516,PPAT,KCNMA1,CTDSPL,DNTT,MTMR3,CLIP1,GTF3A,PDE4D,ELP3,FOXP1,ADAT1,EYA2,DCT,PPP1CC,PDE4B,TOE1,RTEL1,MBNL2,ZNF319,ZN…
GO-BP	GO:0030010	establishment of cell polarity	7	2.42426	0.0499313	BRSK2,WNT7A,SDCCAG8,SHH,MARK1,MARK3,KIF26B
GO-BP	GO:0051491	positive regulation of filopodium assembly	7	2.42426	0.0499313	ERBB4,NRP1,BCAS3,TENM1,FNBP1L,TENM2,DPYSL3
