# Supplementary material for: The temporal expression patterns of brain transcriptome during chicken development and ageing
Source: BMC Genomics. 2018 Dec 13;19:917. doi: 10.1186/s12864-018-5301-x (PMC6293534; doi:10.1186/s12864-018-5301-x)
Supplement: Supplementary file 3 — Top 10 significantly enriched categories of age-dependent genes in 7 clusters. (XLSX 21 kb) [file 12864_2018_5301_MOESM3_ESM.xlsx]

## Sheet: Sheet1
Additional file 3. Top 10 significantly enriched categories of age-dependent genes in 7 clusters
Cluster	Category	Term	Term description	Count	Fold Enrichment	P-value	Genes
Green	GO-CC	GO:0005576	extracellular region	19	2.37149	0.00108825	PNOC,CALCA,PTGFR,FRZB,NPPC,TSKU,PAPPA,BMP5,AVP,BMP7,LYPD1,SHH,NRTN,SFRP1,NPY,PENK,FGF10,PRRG1,CHID1
Green	GO-BP	GO:0008152	metabolic process	7	4.16802	0.00625762	ACSBG2,STS,LOC100859645,ARSB,GSTA4,GSTA3,ECI2
Green	GO-CC	GO:0005604	basement membrane	6	4.90346	0.00703865	FREM1,NTN1,COL8A1,VWA2,FBLN1,ANXA2
Green	KEGG_PATHWAY	gga00480:	Glutathione metabolism	5	5.96628	0.00890716	GSTT1,LOC100859645,ODC1,GSTA4,GSTA3
Green	GO-MF	GO:0004364	glutathione transferase activity	4	8.50648	0.0105418	GSTT1,LOC100859645,GSTA4,GSTA3
Green	GO-CC	GO:0031012	extracellular matrix	8	3.23052	0.0115958	CHADL,CPXM2,ZP2,FGF10,COL8A1,COCH,ANXA2,SERPINF1
Green	GO-BP	GO:0008209	androgen metabolic process	3	14.5456	0.0163506	TIPARP,SHH,CYP19A1
Green	KEGG_PATHWAY	gga00130	Ubiquinone and other terpenoid-quinone biosynthesis	3	13.6031	0.018924	HPD,NQO1,COQ7
Green	GO-CC	GO:0009986	cell surface	14	2.03618	0.0202506	TEKT2,CCDC40,DNAH1
Green	GO-BP	GO:0036159	inner dynein arm assembly	3	12.7274	0.0213824	TEKT2,CCDC40,DNAH1
Blue	KEGG_PATHWAY	gga00564	Glycerophospholipid metabolism	5	5.0948	0.0149116	PLA2G4A,DGKZ,PCYT2,LOC771574,AGPAT5
Blue	GO-BP	GO:0030073	insulin secretion	3	14.8334	0.0166751	CPLX3,ILDR2,NEUROD1
Blue	KEGG_PATHWAY	gga00532	Glycosaminoglycan biosynthesis - chondroitin sulfate / dermatan sulfate	3	14.3191	0.0173613	CHST3,CSGALNACT1,XYLT2
Blue	GO-BP	GO:0036324	vascular endothelial growth factor receptor-2 signaling pathway	2	84.0561	0.0234337	PDCD6,DAB2IP
Blue	KEGG_PATHWAY	gga01100	Metabolic pathways	19	1.6179	0.0239614	CYCS,CYP27A1,GAL3ST1,MVK,ATP6V0E2,LOC771574,ATP5G1,SPHK1,AGPAT5,XYLT2,PGP,NDUFC2,PLA2G4A,DGKZ,PCYT2,MVD,DPM2,GOT2,CSGALNACT1
Blue	GO-BP	GO:0030198	extracellular matrix organization	4	5.51187	0.0349816	COL4A6,OLFML2B,TNR,CSGALNACT1
Blue	GO-MF	GO:0005250	A-type (transient outward) potassium channel activity	2	53.1589	0.0368146	KCND2,KCNIP2
Blue	GO-BP	GO:0035418	protein localization to synapse	2	42.028	0.0463233	LRRTM1,BSN
Blue	GO-BP	GO:0050891	multicellular organismal water homeostasis	2	42.028	0.0463233	AQP4,SCNN1G
Blue	GO-BP	GO:0035338	long-chain fatty-acyl-CoA biosynthetic process	2	33.6224	0.0575679	ELOVL1,ELOVL5
Pink	KEGG_PATHWAY	gga04110	Cell cycle	16	3.65991	2.14234e-05	PTTG1,MCM2,E2F1, RBL1,WEE1,CCNB3,ORC1,CCNB2,MCM6,CDC20,CDK1,MCM3,CDC45,MCM5,HDAC2,TTK
Pink	GO-MF	GO:0000980	RNA polymerase II distal enhancer sequence-specific DNA binding	10	6.15141	2.3022e-05	BACH2,GATA2,H2AFZ,SMARCE1,PBX3,T,H3F3B,NONO,ACTB,HDAC2
Pink	GO-BP	GO:0007411	axon guidance	13	4.2986	3.75693e-05	SEMA6A,WNT3,EPHB2,KIF26A,DRAXIN,NEO1,EPHB1,ROBO1,PAX6,EPHB3,KLF7,BOC,CDH4
Pink	GO-CC	GO:0005634	nucleus	117	1.41344	3.82509e-05	EPB41,CDT1,CASP3,MCM2,C1H11ORF54,EBF3,WEE1,DLGAP5,FBXO5,HES4,KIF18A,LOC100859557,EGLN3,APAF1,BRCA2,NUF2,ECT2,LOC419390,JUP,SCGN,RPLP0,SMC4,TEAD4,SRC,SUMO2,ZNF513,HES5,CMPK2,MIS12,FOXP2,MCM6,CENPW,FGF13,TGIF1,NUSAP1,BLMH,T,KIF4A,SGOL1,DTL,HDAC2,FHL2,CRYM,PALD1,HELLS,PARD6A,FOXP1,CENPE,E2F1,EMX2,CENPM,AUTS2,H3F3B,ANKRD6,NONO,RUVBL1,SHOX,HMGB3,MBTD1,SUB1,SOX11,TFAP2B,CENPI,GATA2,TSHZ2,PAX6,C1H11ORF7…
Pink	KEGG_PATHWAY	gga04330	Notch signaling pathway	10	5.7186	4.09034e-05	JAG2,HES4,DLL1,LOC419390,DTX1,HES5,MAML1,NOTCH1,DTX4,HDAC2
Pink	GO-CC	GO:0030496	midbody	12	4.52729	5.26559e-05	INCENP,ECT2,CDC42,CENPE,BIRC5,CDK1,KIF14,KIF23,NEK2,ERH,CHMP4B,CENPF
Pink	GO-BP	GO:0001655	urogenital system development	5	16.0607	0.000120042	HELLS,EPHB2,GATA2,EPHB3,FOXB1
Pink	GO-CC	GO:0000776	kinetochore	9	5.17809	0.000264607	CENPI,CENPC,SS18L1,KIF18A,CENPO,CENPE,NEK2,CENPF,NDC80
Pink	GO-BP	GO:0051301	cell division	12	3.69616	0.000339257	NUF2,CENPJ,MASTL,MIS12,SMC2,CCNB2,BIRC5,CDK1,CENPW,KIF14,CCNB3,NDC80
Pink	GO-CC	GO:0000777	condensed chromosome kinetochore	6	8.12249	0.00060051	NUF2,INCENP,CENPH,SPC25,CENPW,NDC80
Yellow	GO-CC	GO:0005654	nucleoplasm	36	2.75509	3.28128e-08	SOX10,MAPK12,PTPN14,HC3,CHAF1B,NFIA,SLTM,UPF3A,NUP107,ZNF326,HNRNPA2B1,PPIG,RAD50,VEZF1,HNRNPD,ASH1L,CDKL5,POLD3,LUC7L3,SRRM1,PMS2P11,POU2F1,BCL9L,SLC44A1,LARP7,ZBTB42,RNF44,CLSPN,ANKRD12,TOX2,TAF15,UHRF2,PNISR,TOP1,TAB3,SFMBT2
Yellow	GO-MF	GO:0044822	poly(A) RNA binding	26	3.00545	9.12894e-07	YWHAE,HNRNPD,SRRM1,DNAJC2,NAP1L4,SSBP1,NCOA5,OTUD4,ZCCHC9,PRPF38B,SSRP1,NAT10,SLTM,LARP7,SF3B4,TAF15,ZNF326,PIN4,SRSF3,PNISR,HNRNPM,TOP1,PPIG,NUCKS1,DDX27,CCAR1
Yellow	GO-MF	GO:0000166	nucleotide binding	14	4.94486	4.15779e-06	HNRNPD,RBM25,NCOA5,SETD1B,SAFB,SLTM,UPF3A,LARP7,SF3B4,TAF15,SRSF3,HNRNPM,HNRNPA2B1,UPF3B
Yellow	GO-BP	GO:0006260	DNA replication	7	9.45883	8.42317e-05	POLD3,DNAJC2,SSBP1,CHAF1B,TOP1,NFIA,SSRP1
Yellow	KEGG_PATHWAY	gga03013	RNA transport	9	4.04137	0.00140806	EIF3A,UPF3A,NUP107,NUP210,PNN,GEMIN4,SRRM1,TGS1,UPF3B
Yellow	KEGG_PATHWAY	gga03040	Spliceosome	8	4.48185	0.001713	DDX46,SF3B4,SRSF3,CCDC12,RBM25,HNRNPM,LSM7,PRPF38B
Yellow	GO-BP	GO:0006355	regulation of transcription, DNA-templated	14	2.6587	0.00212889	SSBP3,SOX10,NR2E1,BTK,CHAF1B,SETD1B,POU2F1,SSRP1,NUP107,RNF44,CHD4,MLLT1,CCAR1,SFMBT2
Yellow	GO-MF	GO:0003682	chromatin binding	10	3.31443	0.00301076	ASH1L,SOX10,HDGFRP2,DNAJC2,SSBP1,NCOA5,PHF13,TOP1,NFIA,SSRP1
Yellow	GO-BP	GO:0031954	positive regulation of protein autophosphorylation	3	23.4219	0.00667432	RAP2A,PDGFB,RAD50
Yellow	KEGG_PATHWAY	gga03440	Homologous recombination	4	9.41189	0.00798653	SHFM1,POLD3,SSBP1,RAD50
Purple	KEGG_PATHWAY	gga04020	Calcium signaling pathway	26	5.13116	1.02409e-11	CACNA1E,CHRM5,RYR3,PDE1A,LOC428961,PTK2B,CACNA1C,GRIN2A,HTR4,TNNC1,ITPKA,CALM,LOC424214,PLCB1,PPP3CB,PRKACB,HTR2A,ITPR1,GRIN1,HZGJ,HTR2C,CALM1,ATP2A3,P2RX7,CAMK2A,CAMK4L
Purple	KEGG_PATHWAY	gga04080	Neuroactive ligand-receptor interaction	26	3.15312	3.19735e-07	CHRM5,GRIA1,BRS3,RXFP1,AVPR2,NPY1R,LOC428961,GRIN2A,SSTR5,HTR4,HTR1F,LOC427545,LPAR3,CRHR2,GABRA4,GABRA2,GABRD,P2RY1,HTR2A,GRIN2B,VIPR2,OPRK1,GRIN1,HTR2C,GABRA5,P2RX7
Purple	GO-CC	GO:0014069	postsynaptic density	10	7.14276	7.72948e-06	ARC,PDE4B,ITPR1,GRIN1,RGS20,GRIA1,GRIN2A,NTRK2,HOMER1,DTNBP1
Purple	GO-BP	GO:0051209	release of sequestered calcium ion into cytosol	7	11.8968	1.51456e-05	HTR2A,ITPR1,FKBP1A,HTR2C,RYR3,HTR1F,P2RX7
Purple	GO-CC	GO:0030424	axon	13	4.16904	5.93416e-05	LPAR3,FKBP1A,HOMER1,GABRA2,NRCAM,EPHA5,SEMA3A,AQP1,PPP3CB,HCN1,SNCA,NEFH,DTNBP1
Purple	GO-CC	GO:0005622	intracellular	28	2.13072	0.000284027	RASGRF2,PITPNM3,AVPR2,SHC3,RASL12,NRG1,SGSM2,RAC1,NEMF,DOK5,CIT,CHN1,RIMS1,HPCAL4,CISH,RASL11B,HTR2A,DGKG,RASGEF1A,SCN2A,MRAS,GRTP1,STK32C,FAM49A,RAB36,RASD2,TYRO3
Purple	KEGG_PATHWAY	gga04010	MAPK signaling pathway	18	2.6851	0.000286189	RASGRP1,CACNA2D1,LOC100859614,CACNA1E,RASGRF2,PLA2G4B,STK4,NTRK2,CACNB2,PPP3CB,MEF2C,PRKACB,MRAS,BDNF,HZGJ,CACNA1C,RASGRF1,RAC1
Purple	GO-CC	GO:0045211	postsynaptic membrane	10	4.48973	0.000343787	GRIN2B,ARC,GRIN1,GRIA1,GRIN2A,CHRM5,NTRK2,CADPS2,KCTD16,DTNBP1
Purple	GO-BP	GO:0007264	small GTPase mediated signal transduction	15	2.9992	0.000454745	RASGRF2,RASL11A,DOCK4,ARL6,RAB7A,RASL11B,MRAS,RASGEF1A,RAB36,RASL12,RASD2,IFT22,RASGRF1,LRRK1,RAC1
Purple	KEGG_PATHWAY	gga04912	GnRH signaling pathway	10	4.12646	0.00057773	PLD1,ITPR1,PLA2G4B,CACNA1C,CALM,CALM1,PLCB1,PTK2B,CAMK2A,PRKACB
Red	KEGG_PATHWAY	gga00190	Oxidative phosphorylation	11	3.71762	0.000611295	LOC771947,NDUFS7,NDUFA5,ATP6V1C2,COX7A2,NDUFAB1,NDUFA4,NDUFA7,SDHD,ATP6V0B,UQCR10
Red	GO-CC	GO:0043209	myelin sheath	11	3.52877	0.00107542	SLC25A5,NEFL,DLAT,GFAP,ENO2,CNTN1,SOD2,PLP1,GJC2,TSPAN2,ARF6
Red	GO-BP	GO:0014002	astrocyte development	4	14.99	0.00193632	LAMB2,GFAP,PLP1,TSPAN2
Red	GO-BP	GO:0048709	oligodendrocyte differentiation	4	10.7071	0.00542919	VTN,TSPAN2,DUSP10,SOX9
Red	GO-BP	GO:0030388	fructose 1,6-bisphosphate metabolic process	3	22.485	0.00666916	ALDOC,PFKL,TIGAR
Red	GO-MF	GO:0043621	protein self-association	3	21.5092	0.00726963	SLC2A1,LDB1,ZFYVE27
Red	GO-CC	GO:0070062	extracellular exosome	55	1.38909	0.00895209	RASSF9,BCAS1,ALDOC,SDC4,ENO2,AOX1,NAAA,C1QTNF5,TINAGL1,FASLG,APEH,REEP5,GJA1,ACOT11,THBS4,DMA,CA4,SCNN1B,CTDSP1,PVALB,SORL1,PCOLCE2,MID2,FN1,MBLAC2,MGP,ATP1B3,TGM2,ANXA6,LOC100859849,PFKL,FOLH1,UQCR10,PM20D2,EPHX2,LAMB2,GOT1,NIT1,CNTN1,ARF6,RHOBTB3,CFL2,ATP6V1C2,VTN,HIST1H46L6,FURIN,LUZP1,GGACT,NDUFA4,SLC2A1,SLC25A5,MXRA8,HNMT,AMN,ADIPOQ
Red	GO-CC	GO:0005578	proteinaceous extracellular matrix	10	2.81315	0.00906118	HPSE2,SPARC,HAPLN4,ADAMTSL2,NDNF,VTN,HAPLN1,WNT6,FN1,NTN3
Red	GO-BP	GO:0050873	brown fat cell differentiation	4	8.81765	0.00956405	CEBPB,EBF2,BNIP3,ADIPOQ
Red	GO-BP	GO:0046597	negative regulation of viral entry into host cell	3	18.7375	0.0098291	PTX3,TRIM59,MID2
Red	GO-CC	GO:0016021	integral component of membrane	82	1.2723	0.0105434	PLD5,ATP13A2,CYP4B1,SDC4,MFSD12,RELL2,GCNT7,SLC45A3,LOC428971,CD300A,TMEM119,VSTM5,SFRP2,TMEM266,UNC5B,SIGMAR1,FASLG,CHST12,REEP5,GJA1,CDHR1,GJC2,TRPM2,IL11RA,SYT2,HRASLS,FNDC5,ZMYM6NB,FNDC4,DMA,COX7A2,UBAC2,PLP1,ZFYVE27,DLL4,SLC35D1,C17H9ORF91,SORL1,CCDC126,GPR139,STRA6,SLC2A5,CACHD1,ADAM28,LOC768489,ADORA2B,LOC428824,GJB1,CERCAM,KCNA10,ATP6V0B,SLC25A16,TM2D2,VAMP1,SLC25A43,LHFP,GPR124,SPTSSB,SC…
Brown	GO-BP	GO:0006955	immune response	13	4.4882	2.89048e-05	CX3CL1,B2M,TLR7,CD28,LCP2,CD74,CTSS,C7,FYB,BLB1,OASL,IRF8,IL15
Brown	KEGG_PATHWAY	gga04145	Phagosome	13	4.07849	5.97022e-05	LOC420515,NOS1,ITGAV,C1R,CTSS,NCF1,ITGB2,LOC771888,MARCO,LOC771876,BLB1,LOC428421,LOC776719
Brown	GO-CC	GO:0005887	integral component of plasma membrane	28	1.97424	0.000897718	CD151,CD9,CHRM2,SLC18A2,STOM,FGFR2,SLC6A6,GLRA1,SLC8A3,SLC6A11,TLR3,SLC6A9,OPNVA,SGMS2,SLC38A4,TLR7,LOC420515,SLC16A1,LPAR1,LOC771888,RRH,SLC5A7,PTAFR,P2RX4,SLC5A11,TRABD2A,KCNK1,SLC22A16
Brown	KEGG_PATHWAY	gga04514	Cell adhesion molecules (CAMs)	10	3.59782	0.00156381	BLB1,CD28,CD80,ITGAV,CNTNAP1,CDH1,PTPRC,SELP,ITGB2,CLDN11
Brown	GO-BP	GO:0051607	defense response to virus	7	4.97024	0.00261501	MX1,TLR7,OASL,TLR3,IRF1,NLRC5,IRF7
Brown	GO-CC	GO:0005886	plasma membrane	42	1.55052	0.00408377	ERAP1,CARD11,SMURF1,SSFA2,ITGAV,MYO1G,CDH1,FGFR2,IL16,CLDN11,TMEM100,TIE1,FYB,RAMP2,SCN5A,PRNP,THY1,TJP2,PPP1R16B,HMOX1,PLSCR5,TLR7,ENPP6,GPRC5B,P2RY6,SEPT5,ITPR2,LRRC8A,APBB1IP,LOC427491,PLCL1,RPE65,HSPB1,SLC9A9,FAM123A,CRYAB,HRH1,NFATC2,ANKRD11,SOD1,RPH3A,PAQR7
Brown	GO-BP	GO:0001895	retina homeostasis	4	10.7519	0.005366	B2M,HSPB1,SOD1,RPE65
Brown	GO-CC	GO:0070062	extracellular exosome	53	1.43233	0.00557014	CCDC25,SMURF1,ITGAV,SCIN,SNCG,LCP1,C7,PTPN6,THY1,APOD,NPC2,ISOC1,B2M,ENPP6,FBLN5,GPRC5B,CD74,CSRP1,C1QA,HSPB1,CRYAB,ENPP4,RAC2,SOD1,CTBS,ERAP1,BEND7,CARD11,CD9,PCBP3,SLC46A3,MYO1G,STOM,CLDN11,PRNP,PYGB,C1S,CLMP,ADAM9,DAAM2,DES,EFHD1,SLC16A1,VWA1,ITGB2,P2RX4,ASS1,PDXK,CNP,TMEM63A,S100A10,DOCK2,MYLK
Brown	GO-CC	GO:0009897	external side of plasma membrane	8	3.68304	0.00582208	B2M,CD9,CD28,ITGAV,THY1,CD74,SELP,GLRA1
Brown	GO-BP	GO:0009615	response to virus	5	6.27197	0.00762945	HSPB1,CHRM2,EIF2AK2,NPC2,ZC3HAV1
