# Supplementary material for: The temporal expression patterns of brain transcriptome during chicken development and ageing
Source: BMC Genomics. 2018 Dec 13;19:917. doi: 10.1186/s12864-018-5301-x (PMC6293534; doi:10.1186/s12864-018-5301-x)
Supplement: Supplementary file 4 — Functional categories of genes based on significantly enriched models in STEM analysis. (XLSX 23 kb) [file 12864_2018_5301_MOESM4_ESM.xlsx]

## Sheet: Sheet1
Additional file 4. Functional categories of genes based on significantly enriched models in STEM analysis
Model	Category	Term	Term description	Count	Fold Enrichment	P-value	Genes
Pink(Increasing)	KEGG_PATHWAY	gga04145	Phagosome	11	3.79271	0.000515392	BLB1,LOC420515,ITGAV,ATP6V1C2,C1R,CTSS,LOC428421,ITGB2,NCF1,LOC771888,MARCO
Pink(Increasing)	GO-MF	GO:0001948	glycoprotein binding	5	6.11613	0.00834303	B2M,PRNP,GFAP,CNTN1,ITGB2
Pink(Increasing)	GO-MF	GO:0004896	cytokine receptor activity	4	8.42667	0.0108864	F3,CSF3R,CD74,IL2RG
Pink(Increasing)	GO-MF	GO:0042802	identical protein binding	6	4.37538	0.0113773	B2M,HSPB1,SH3GL2,PRNP,ABAT,ALDOB
Pink(Increasing)	KEGG_PATHWAY	gga04512	ECM-receptor interaction	6	3.54238	0.0253594	VTN,ITGAV,SDC4,ITGA11,ITGB4,CHAD
Pink(Increasing)	GO-MF	GO:0005543	phospholipid binding	4	5.056	0.0430705	F3,WDFY4,PACSIN1,PTAFR
Pink(Increasing)	GO-MF	GO:0004888	transmembrane signaling receptor activity	4	4.8929	0.0467913	TLR7,LOC420515,TLR3,LOC771888
Pink(Increasing)	GO-MF	GO:0005515	protein binding	7	2.62812	0.0494655	HSPA2,MYH11,CNTN1,TF,THRB,DES,SOD1
Blue-violet(Decreasing)	KEGG_PATHWAY	gga04115	p53 signaling pathway	6	9.731	0.000292727	GTSE1,CASP3,CCNB2,CDK1,RRM2,CCNB3
Blue-violet(Decreasing)	GO-CC	GO:0030496	midbody	6	8.45481	0.00066566	INCENP,CDC42,CENPE,CDK1,KIF23,NEK2
Blue-violet(Decreasing)	GO-CC	GO:0005874	microtubule	7	5.95743	0.00107605	TPX2,INCENP,CENPE,FGF13,KIF23,TUBB2B,NUSAP1
Blue-violet(Decreasing)	KEGG_PATHWAY	gga04110	Cell cycle	6	5.39628	0.00421317	CCNB2,CDK1,CDC20,E2F1,WEE1,CCNB3
Blue-violet(Decreasing)	KEGG_PATHWAY	gga04010	MAPK signaling pathway	8	3.71575	0.0043494	CACNA2D1,LOC100859614,CACNA1E,CDC42,CASP3,DUSP4,FGF13,PRKACB
Blue-violet(Decreasing)	GO-BP	GO:0007067	mitotic nuclear division	5	7.23805	0.00476569	INCENP,CCNB2,CDK1,NUSAP1,WEE1
Blue-violet(Decreasing)	KEGG_PATHWAY	gga04914	Progesterone-mediated oocyte maturation	5	6.59545	0.00603556	CCNB2,HSP90AB1,CDK1,CCNB3,PRKACB
Blue-violet(Decreasing)	GO-CC	GO:0005634	nucleus	34	1.53415	0.00806203	SOX11,CENPI,CASP3,C1H11ORF73,CDKN3,HES5,DCX,WEE1,DLGAP5,HIST1H2A4L4,FGF13,PPRC1,NEK2,BLMH,NUSAP1,MBD3,IGF2BP3,FHL2,BACH2,TOP2A,CENPE,DUSP4,E2F1,PELI1,BRCA2,CCNB3,H3F3B,INCENP,LOC419390,BASP1,CCNB2,HMGB3,RRM2,CAMK4L
Blue-violet(Decreasing)	GO-CC	GO:0000788	nuclear nucleosome	3	21.4893	0.00807211	HIST1H2B7L4,HIST1H2B7L2,H3F3B
Blue-violet(Decreasing)	GO-CC	GO:0005925	focal adhesion	9	3.08213	0.00843876	FHL2,FLRT3,RPS2,CDC42,KIF23,ACTG1,RPS16,EFNB2,AFAP1
Blue-violet(Decreasing)	GO-MF	GO:0003677	DNA binding	12	2.42766	0.00942038	SOX11,DR1,HIST1H2B7L4,TOP2A,LOC419390,HIST1H2A4L4,YBX1,E2F1,HES5,NUSAP1,HIST1H2B7L2,TMEM18
Blue-violet(Decreasing)	GO-CC	GO:0000776	kinetochore	4	8.59573	0.010833	CENPI,SS18L1,CENPE,NEK2
Blue-violet(Decreasing)	GO-CC	GO:0072686	mitotic spindle	3	14.3262	0.0178889	AURKA,CDC42,CDK1
Blue-violet(Decreasing)	GO-CC	GO:0005876	spindle microtubule	3	14.3262	0.0178889	AURKA,CDK1,NUSAP1
Blue-violet(Decreasing)	GO-BP	GO:0046777	protein autophosphorylation	5	4.53372	0.023678	FYN,DCX,NEK2,EPHA8,CAMK4L
Blue-violet(Decreasing)	KEGG_PATHWAY	gga03010	Ribosome	5	4.19203	0.0280751	RPL35A,RPS2,RPS21,RPL22L1,RPS16
Blue-violet(Decreasing)	GO-CC	GO:0043005	neuron projection	5	4.21359	0.0301153	CDC42,SSTR1,GAP43,DCX,EPHA8
Blue-violet(Decreasing)	GO-BP	GO:0000910	cytokinesis	3	10.7627	0.0306745	PRC1,INCENP,BRCA2
Blue-violet(Decreasing)	GO-CC	GO:0000780	condensed nuclear chromosome, centromeric region	2	57.3048	0.0342085	AURKA,SS18L1
Blue-violet(Decreasing)	GO-MF	GO:0005516	calmodulin binding	3	9.23377	0.0406751	GAP43,DCX,CAMK4L
Blue-violet(Decreasing)	GO-CC	GO:0022627	cytosolic small ribosomal subunit	3	9.20971	0.0410243	RPS2,RPS21,RPS16
Blue-violet(Decreasing)	GO-BP	GO:0008283	cell proliferation	5	3.75063	0.043116	TOP2A,CDK1,GNG2,BRCA2,H3F3B
Blue-violet(Decreasing)	GO-BP	GO:0021762	substantia nigra development	3	8.84076	0.0440944	CDC42,BASP1,GNB4
Blue-violet(Decreasing)	GO-CC	GO:0043203	axon hillock	2	42.9786	0.0453516	TPX2,AURKA
Blue-violet(Decreasing)	GO-BP	GO:0051988	regulation of attachment of spindle microtubules to kinetochore	2	41.2569	0.0471815	CDC42,NEK2
Blue-violet(Decreasing)	GO-BP	GO:0007411	axon guidance	4	4.85375	0.0481132	FLRT3,NEO1,EPHA8,EFNB2
Yellow(U-shape)	GO-MF	GO:0005509	calcium ion binding	13	3.7665	0.000122437	SULF2,SUSD1,CDH1,VWA2,RET,CAPSL,CDH12,PLS1,SHH,LRP2,ANXA2,FBLN1,EFCC1
Yellow(U-shape)	GO-CC	GO:0009986	cell surface	8	3.78795	0.00483056	EPCAM,SDC1,SHH,SULF2,SFRP1,IQGAP2,ANXA2,FAP
Yellow(U-shape)	GO-CC	GO:0005604	basement membrane	4	10.6423	0.00599511	FREM1,VWA2,FBLN1,ANXA2
Yellow(U-shape)	GO-BP	GO:0001755	neural crest cell migration	4	9.96013	0.00717033	SHH,NRTN,RET,EDNRB
Yellow(U-shape)	GO-BP	GO:0001657	ureteric bud development	3	18.895	0.0104597	EPCAM,SFRP1,RET
Yellow(U-shape)	GO-CC	GO:0005576	extracellular region	8	3.25075	0.0108323	BMP5,CALCA,BMP7,DHRS11,SHH,NRTN,SFRP1,TSKU
Yellow(U-shape)	GO-BP	GO:0060070	canonical Wnt signaling pathway	4	8.08086	0.0127438	SDC1,SHH,SFRP1,TCF7L2
Yellow(U-shape)	GO-BP	GO:0040007	growth	3	16.906	0.0129958	BMP5,FOXP2,BMP7
Yellow(U-shape)	KEGG_PATHWAY	gga00480	Glutathione metabolism	3	13.7463	0.0181495	GSTT1,ODC1,GSTA3
Yellow(U-shape)	GO-CC	GO:0005578	proteinaceous extracellular matrix	5	4.29786	0.0280165	ADAMTS6,NDNF,SHH,SFRP1,FBLN1
Yellow(U-shape)	GO-CC	GO:0030027	lamellipodium	4	5.45095	0.0359538	PDLIM3,IQGAP2,PXN,FAP
Yellow(U-shape)	GO-BP	GO:0014706	striated muscle tissue development	2	42.8286	0.045308	SHH,EYA2
Orange(Bell-shape)	GO-BP	GO:0090630	activation of GTPase activity	4	15.6417	0.00195685	RASGRP1,GRTP1,RASGRF1,TIAM1
Orange(Bell-shape)	GO-BP	GO:0050770	regulation of axonogenesis	3	35.976	0.00291812	GRIN1,SIPA1L1,CHN1
Orange(Bell-shape)	GO-BP	GO:0051168	nuclear export	2	119.92	0.0162571	ATXN1,NEMF
Orange(Bell-shape)	GO-CC	GO:0031088	platelet dense granule membrane	2	115.598	0.0169086	ITPR1,ABCC4
Orange(Bell-shape)	KEGG_PATHWAY	gga04912	GnRH signaling pathway	4	6.85242	0.0182671	PLD1,ITPR1,PLCB1,CAMK2A
Orange(Bell-shape)	GO-CC	GO:0016363	nuclear matrix	3	12.0974	0.0245648	PRKCD,ATXN1,ZNF326
Orange(Bell-shape)	GO-CC	GO:0014069	postsynaptic density	3	11.8225	0.0256423	ARC,ITPR1,GRIN1
Orange(Bell-shape)	GO-BP	GO:0048168	regulation of neuronal synaptic plasticity	2	71.952	0.0269511	RASGRF1,CAMK2A
Orange(Bell-shape)	KEGG_PATHWAY	gga04070	Phosphatidylinositol signaling system	4	5.7982	0.0283097	ITPR1,PIK3R1,PLCB1,DGKI
Orange(Bell-shape)	KEGG_PATHWAY	gga04270	Vascular smooth muscle contraction	4	5.22412	0.0369669	PRKCD,ITPR1,PLCB1,MRVI1
Orange(Bell-shape)	GO-CC	GO:0030054	cell junction	4	5.29455	0.0379614	ARC,GRIN1,PHACTR1,GRIA2
Orange(Bell-shape)	GO-MF	GO:0004970	ionotropic glutamate receptor activity	2	47.7983	0.0403218	GRIN1,GRIA2
Orange(Bell-shape)	GO-MF	GO:0005096	GTPase activator activity	4	4.95686	0.0442823	GRTP1,DOCK4,SIPA1L1,CHN1
Orange(Bell-shape)	GO-MF	GO:0004864	protein phosphatase inhibitor activity	2	41.8235	0.0459504	PHACTR1,PHACTR2
Orange(Bell-shape)	GO-BP	GO:0048814	regulation of dendrite morphogenesis	2	39.9733	0.0479985	GRIN1,SIPA1L1
Orange(Bell-shape)	GO-BP	GO:0048870	cell motility	2	39.9733	0.0479985	PLD1,PHACTR1
Green(Initial up-regulation)	GO-CC	GO:0070062	extracellular exosome	78	2.17568	9.8733e-12	ISOC1,PRNP,CSRP1,NSF,EFHD1,STOM,VWA1,HSPB1,SNCG,GPRC5B,DOCK2,B2M,ITGAV,SERPINF1,CNP,VTN,P2RX4,SDC4,PCBP3,CARD11,CD74,ASPA,SLC2A1,HDAC11,HAGH,,CLMP,MYH11,SORL1,THY1,ITIH2,MELTF,APOD,NME1,ABAT,ITGB2,AOX1,NAPEPLD,FGL2,UGP2,TMEM63A,CNTN1,COCH,DAAM2,NPC2,FBLN5,SCIN,AGT,THRB,DES,NAAA,HSPA2,MGP,DSP,ENO2,PTPN6,C1S,MBLAC2,ERAP1,C7,GJA1,PLA1A,SH3GL2,ALDOB,SOD1,PDXK,ATP6V1C2,CCDC25,LCP1,TINAGL1,C1QA,GGACT,A…
Green(Initial up-regulation)	GO-BP	GO:0006955	immune response	12	4.26795	0.000105975	FYB,TLR7,IRF8,TINAGL1,BLB1,B2M,LCP2,VTN,CD74,CTSS,IL15,C7
Green(Initial up-regulation)	GO-BP	GO:0055072	iron ion homeostasis	5	17.6215	0.000121397	B2M,MELTF,SOD2,TF,HMOX1
Green(Initial up-regulation)	GO-CC	GO:0005916	fascia adherens	4	23.0797	0.000481825	GJA1,NRAP,CTNNA3,DES
Green(Initial up-regulation)	GO-CC	GO:0043209	myelin sheath	11	3.89724	0.0004983	GFAP,THY1,CNP,NSF,NAPB,ENO2,CNTN1,SOD2,PACSIN1,NEFH,SOD1
Green(Initial up-regulation)	KEGG_PATHWAY	gga04145	Phagosome	11	3.79271	0.000515392	BLB1,LOC420515,ITGAV,ATP6V1C2,C1R,CTSS,LOC428421,ITGB2,NCF1,LOC771888,MARCO
Green(Initial up-regulation)	GO-CC	GO:0072562	blood microparticle	7	6.28282	0.000769705	SLC2A1,HSPA2,C1S,VTN,AGT,STOM,ITIH2
Green(Initial up-regulation)	GO-BP	GO:0006956	complement activation	4	11.9284	0.00395272	C1S,C1R,C1QA,LOC418892
Green(Initial up-regulation)	GO-CC	GO:0031012	extracellular matrix	8	3.80137	0.00490699	MGP,TINAGL1,CHADL,F3,COCH,TF,SERPINF1,SOD1
Green(Initial up-regulation)	GO-BP	GO:0001895	retina homeostasis	4	11.0764	0.00493623	B2M,HSPB1,SOD1,RPE65
Green(Initial up-regulation)	GO-MF	GO:0001948	glycoprotein binding	5	6.11613	0.00834303	B2M,PRNP,GFAP,CNTN1,ITGB2
Green(Initial up-regulation)	GO-BP	GO:0006958	complement activation, classical pathway	3	19.3836	0.0092028	C1S,C1R,C1QA
Green(Initial up-regulation)	GO-CC	GO:0005623	cell	10	2.80483	0.00925557	HSPA2,OPN4,MYO1F,PRNP,GFAP,THY1,CSRP1,TF,RLN1,SOD1
Green(Initial up-regulation)	GO-MF	GO:0004896	cytokine receptor activity	4	8.42667	0.0108864	F3,CSF3R,CD74,IL2RG
Green(Initial up-regulation)	GO-MF	GO:0042802	identical protein binding	6	4.37538	0.0113773	B2M,HSPB1,SH3GL2,PRNP,ABAT,ALDOB
Green(Initial up-regulation)	GO-CC	GO:0045121	membrane raft	7	3.67178	0.0116697	CARD11,SLC2A1,GPRC5B,PRNP,THY1,STOM,S100A10
Green(Initial up-regulation)	GO-BP	GO:0008152	metabolic process	6	4.08076	0.0151556	LOC396380,ARSH,ASPA,PNAT3,ISOC1,NPL
Green(Initial up-regulation)	GO-BP	GO:0048488	synaptic vesicle endocytosis	3	14.5377	0.0166056	SH3GL2,PACSIN1,SYT2
Green(Initial up-regulation)	GO-BP	GO:0033627	cell adhesion mediated by integrin	3	12.9224	0.0209921	VTN,ITGAV,ITGA11
Green(Initial up-regulation)	GO-BP	GO:0050860	negative regulation of T cell receptor signaling pathway	3	12.9224	0.0209921	PRNP,THY1,PTPN6
Green(Initial up-regulation)	GO-BP	GO:0042554	superoxide anion generation	3	12.9224	0.0209921	SOD2,NCF1,SOD1
Green(Initial up-regulation)	GO-CC	GO:0043204	perikaryon	4	6.21378	0.0253508	HSPA2,ENO2,SLC5A7,TMEM100
Green(Initial up-regulation)	KEGG_PATHWAY	gga04512	ECM-receptor interaction	6	3.54238	0.0253594	VTN,ITGAV,SDC4,ITGA11,ITGB4,CHAD
Green(Initial up-regulation)	GO-BP	GO:0006629	lipid metabolic process	5	4.30747	0.0277605	PLA1A,PLCXD1,APOD,ASAH1,NAAA
Green(Initial up-regulation)	GO-BP	GO:0050852	T cell receptor signaling pathway	4	5.96419	0.0281374	PDE4B,LCP2,THY1,PTPRC
Green(Initial up-regulation)	GO-BP	GO:0061098	positive regulation of protein tyrosine kinase activity	3	10.5729	0.0310084	GPRC5B,AGT,SDC4
Green(Initial up-regulation)	GO-BP	GO:0045109	intermediate filament organization	3	10.5729	0.0310084	DSP,GFAP,DES
Green(Initial up-regulation)	GO-CC	GO:0005615	extracellular space	23	1.58256	0.0326617	CTSS,VWA1,HSPB1,GPRC5B,B2M,SERPINF1,CNP,,TF,SORL1,MELTF,APOD,IL15,FBLN5,GREM2,HSPA2,ENO2,ERAP1,SOD1,LCP1,,TINAGL1,ASAH1
Green(Initial up-regulation)	GO-CC	GO:0005887	integral component of plasma membrane	22	1.60103	0.0328876	SLC18B1,TLR7,SLC38A4,LOC420515,STOM,STEAP2,RRH,LOC771888,SLC5A7,LOC101748788,PTAFR,P2RX4,SLC2A1,SLC5A11,SLC2A6,SLC7A14,TLR3,LOC396098,OPN4,SLC13A5,KCNK1,SLC22A16
Green(Initial up-regulation)	GO-BP	GO:0006979	response to oxidative stress	5	3.87672	0.0388944	GAB1,PRNP,TRPM2,HMOX1,GPX3
Green(Initial up-regulation)	GO-MF	GO:0005543	phospholipid binding	4	5.056	0.0430705	F3,WDFY4,PACSIN1,PTAFR
Green(Initial up-regulation)	GO-CC	GO:0005764	lysosome	6	3.06756	0.0452223	TLR7,CD74,NPC2,CTSS,ASAH1,NAAA
Green(Initial up-regulation)	GO-MF	GO:0004888	transmembrane signaling receptor activity	4	4.8929	0.0467913	TLR7,LOC420515,TLR3,LOC771888
Green(Initial up-regulation)	GO-MF	GO:0005515	protein binding	7	2.62812	0.0494655	HSPA2,MYH11,CNTN1,TF,THRB,DES,SOD1
Mauve(Initial down-regulation)	GO-BP	GO:0090630	activation of GTPase activity	4	15.6417	0.00195685	RASGRP1,GRTP1,RASGRF1,TIAM1
Mauve(Initial down-regulation)	GO-BP	GO:0050770	regulation of axonogenesis	3	35.976	0.00291812	GRIN1,SIPA1L1,CHN1
Mauve(Initial down-regulation)	GO-BP	GO:0051168	nuclear export	2	119.92	0.0162571	ATXN1,NEMF
Mauve(Initial down-regulation)	GO-CC	GO:0031088	platelet dense granule membrane	2	115.598	0.0169086	ITPR1,ABCC4
Mauve(Initial down-regulation)	KEGG_PATHWAY	gga04912	GnRH signaling pathway	4	6.85242	0.0182671	PLD1,ITPR1,PLCB1,CAMK2A
Mauve(Initial down-regulation)	GO-CC	GO:0016363	nuclear matrix	3	12.0974	0.0245648	PRKCD,ATXN1,ZNF326
Mauve(Initial down-regulation)	GO-CC	GO:0014069	postsynaptic density	3	11.8225	0.0256423	ARC,ITPR1,GRIN1
Mauve(Initial down-regulation)	GO-BP	GO:0048168	regulation of neuronal synaptic plasticity	2	71.952	0.0269511	RASGRF1,CAMK2A
Mauve(Initial down-regulation)	KEGG_PATHWAY	gga04070	Phosphatidylinositol signaling system	4	5.7982	0.0283097	ITPR1,PIK3R1,PLCB1,DGKI
Mauve(Initial down-regulation)	KEGG_PATHWAY	gga04270	Vascular smooth muscle contraction	4	5.22412	0.0369669	PRKCD,ITPR1,PLCB1,MRVI1
Mauve(Initial down-regulation)	GO-CC	GO:0030054	cell junction	4	5.29455	0.0379614	ARC,GRIN1,PHACTR1,GRIA2
Mauve(Initial down-regulation)	GO-MF	GO:0004970	ionotropic glutamate receptor activity	2	47.7983	0.0403218	GRIN1,GRIA2
Mauve(Initial down-regulation)	GO-MF	GO:0005096	GTPase activator activity	4	4.95686	0.0442823	GRTP1,DOCK4,SIPA1L1,CHN1
Mauve(Initial down-regulation)	GO-MF	GO:0004864	protein phosphatase inhibitor activity	2	41.8235	0.0459504	PHACTR1,PHACTR2
Mauve(Initial down-regulation)	GO-BP	GO:0048814	regulation of dendrite morphogenesis	2	39.9733	0.0479985	GRIN1,SIPA1L1
Mauve(Initial down-regulation)	GO-BP	GO:0048870	cell motility	2	39.9733	0.0479985	PLD1,PHACTR1
Light brown(Initial down-regulation)	GO-CC	GO:0005732	small nucleolar ribonucleoprotein complex	3	85.2288	0.000483106	LSM6,SNRPG,LSM7
Light brown(Initial down-regulation)	KEGG_PATHWAY	gga03040	Spliceosome	4	7.20994	0.0150486	RBM17,LSM6,SNRPG,LSM7
Light brown(Initial down-regulation)	GO-MF	GO:0003723	RNA binding	5	4.7029	0.0197627	FUBP1,RBM17,LSM6,LSM7,RBM19
Light brown(Initial down-regulation)	GO-MF	GO:0000166	nucleotide binding	5	4.58414	0.0214879	UPF3A,RBM17,HNRNPR,NCOA5,RBM19
Light brown(Initial down-regulation)	GO-CC	GO:0005688	U6 snRNP	2	85.2288	0.0228731	LSM6,LSM7
Light brown(Initial down-regulation)	GO-CC	GO:0005814	centriole	3	10.2275	0.0335529	PLK2,CEP135,RP2
Light brown(Initial down-regulation)	GO-CC	GO:0097526	spliceosomal tri-snRNP complex	2	56.8192	0.034116	SNRPG,LSM7
Light brown(Initial down-regulation)	KEGG_PATHWAY	gga04080	Neuroactive ligand-receptor interaction	5	3.61185	0.0397603	VIPR2,GRIA1,HTR4,UTS2R,CHRM3
Light brown(Initial down-regulation)	GO-BP	GO:0000398	mRNA splicing, via spliceosome	3	9.10324	0.041404	LSM6,SNRPG,LSM7
Light brown(Initial down-regulation)	GO-CC	GO:0071013	catalytic step 2 spliceosome	3	8.66734	0.0453534	HNRNPR,SNRPG,LSM7
Light purple(Initial up-regulation)	GO-CC	GO:0005743	mitochondrial inner membrane	4	7.10993	0.0172504	COX15,TIMM10,RHBDL1,GOT2
Jade green(Initial up-regulation)	GO-BP	GO:0002175	protein localization to paranode region of axon	2	128.486	0.0150382	UGT8,CNTNAP1
Jade green(Initial up-regulation)	GO-BP	GO:0085029	extracellular matrix assembly	2	128.486	0.0150382	HAPLN2,GPM6B
Jade green(Initial up-regulation)	GO-BP	GO:0030913	paranodal junction assembly	2	85.6571	0.0224747	UGT8,CNTNAP1
Jade green(Initial up-regulation)	GO-BP	GO:0061564	axon development	2	85.6571	0.0224747	SPRY3,PLP1
Jade green(Initial up-regulation)	GO-BP	GO:0006637	acyl-CoA metabolic process	2	51.3943	0.0371846	ACOT11,ACOT8
Jade green(Initial up-regulation)	GO-BP	GO:0043065	positive regulation of apoptotic process	3	8.2894	0.0479113	TRIM35,TGM2,BMP4
